# Supplementary material for: HIV and syphilis testing preferences among men who have sex with men and among transgender women in Lima, Peru
Source: PLoS One. 2018 Oct 29;13(10):e0206204. doi: 10.1371/journal.pone.0206204 (PMC6205634; doi:10.1371/journal.pone.0206204)
Supplement: S1 Dataset — (XLS) [file pone.0206204.s001.xls]

## Sheet: Participant data
Código de Participante (Todos participantes) - Open-Ended Response	Fecha de Examen - Fecha de Examen	Edad de Participante - Open-Ended Response	Identidad sexual	one	two	three	four	five	six	seven	eight
P021650	2014-01-15	28	Hombre	Neutral	Probable	Neutral	Improbable	Improbable	Probable	Improbable	Improbable
P021651	2014-01-15	22	Hombre	Poco probable	Muy probable	Probable	Neutral	Probable	Probable	Poco probable	Poco probable
P021657	2014-01-15	24	Hombre	Muy probable	Probable	Probable	Neutral	Neutral	Probable	Neutral	Neutral
P021658	2014-01-15	19	Hombre	Improbable	Muy probable	Poco probable	Poco probable	Improbable	Neutral	Poco probable	Improbable
P021659	2014-01-15	28	Hombre	Probable	Poco probable	Improbable	Probable	Probable	Probable	Poco probable	Muy probable
P021660	2014-01-15	26	Hombre	Poco probable	Probable	Probable	Poco probable	Poco probable	Poco probable	Poco probable	Improbable
P021662	2014-01-15	27	Hombre	Improbable	Probable	Probable	Improbable	Poco probable	Poco probable	Improbable	Improbable
P021665	2014-01-29	24	Hombre	Poco probable	Poco probable	Probable	Probable	Poco probable	Poco probable	Probable	Probable
P021666	2014-01-29	22	Hombre	Probable	Poco probable	Probable	Probable	Probable	Probable	Muy probable	Muy probable
P021667	2014-01-22	24	Hombre	Poco probable	Muy probable	Poco probable	Improbable	Neutral	Improbable	Probable	Neutral
P021668	2014-01-22	22	Hombre	Neutral	Neutral	Neutral	Poco probable	Neutral	Neutral	Neutral	Neutral
P021669	2014-01-22	22	Hombre	Poco probable	Poco probable	Probable	Neutral	Poco probable	Probable	Poco probable	Poco probable
P021670	2014-01-22	18	Hombre	Probable	Muy probable	Muy probable	Probable	Poco probable	Poco probable	Poco probable	Poco probable
P021671	2014-01-22	22	Hombre	Improbable	Improbable	Probable	Probable	Improbable	Probable	Improbable	Improbable
P021672	2014-01-22	28	Hombre	Improbable	Probable	Probable	Poco probable	Poco probable	Probable	Muy probable	Improbable
P021676	2014-01-22	21	Hombre	Neutral	Probable	Improbable	Probable	Improbable	Probable	Improbable	Improbable
P021677	2014-01-22	20	Hombre	Muy probable	Poco probable	Muy probable	Muy probable	Neutral	Probable	Muy probable	Poco probable
P021678	2014-01-22	19	Hombre	Probable	Muy probable	Muy probable	Probable	Improbable	Improbable	Improbable	Improbable
P021680	2014-01-22	53	Hombre	Poco probable	Poco probable	Probable	Probable	Probable	Muy probable	Muy probable	Probable
P021681	2014-01-22	32	Hombre	Neutral	Probable	Probable	Probable	Poco probable	Poco probable	Probable	Probable
P021682	2014-01-22	19	Hombre	Probable	Muy probable	Probable	Muy probable	Probable	Muy probable	Muy probable	Muy probable
P021683	2014-01-22	19	Hombre	Improbable	Probable	Muy probable	Improbable	Improbable	Muy probable	Muy probable	Improbable
P021684	2014-01-22	25	Hombre	Muy probable	Probable	Muy probable	Poco probable	Improbable	Probable	Muy probable	Muy probable
P021685	2014-01-22	26	Hombre	Muy probable	Muy probable	Probable	Probable	Probable	Muy probable	Probable	Probable
P021702	2013-08-20	24	Hombre	Probable	Muy probable	Poco probable	Improbable	Improbable	Improbable	Poco probable	Poco probable
P021703	2013-08-20	37	Hombre	Muy probable	Muy probable	Muy probable	Muy probable	Muy probable	Muy probable	Muy probable	Muy probable
p021704	2013-08-20	18	Hombre	Improbable	Muy probable	Poco probable	Probable	Improbable	Improbable	Muy probable	Probable
p021705	2013-08-22	29	Hombre	Poco probable	Poco probable	Poco probable	Poco probable	Poco probable	Poco probable	Probable	Probable
P021706	2013-08-22	21	Hombre	Probable	Muy probable	Muy probable	Neutral	Neutral	Muy probable	Muy probable	Probable
P021707	2013-08-23	19	Hombre	Muy probable	Muy probable	Poco probable	Poco probable	Poco probable	Poco probable	Probable	Probable
P021708	2013-08-23	25	Hombre	Neutral	Muy probable	Neutral	Neutral	Probable	Neutral	Muy probable	Probable
p021709	2013-08-24	42	Hombre	Probable	Muy probable	Probable	Muy probable	Probable	Probable	Muy probable	Probable
P021710	2013-08-24	31	Hombre	Muy probable	Muy probable	Muy probable	Probable	Muy probable	Muy probable	Probable	Probable
p021711	2013-08-24	24	Hombre	Muy probable	Probable	Neutral	Poco probable	Poco probable	Poco probable	Probable	Probable
p021712	2013-08-26	30	Hombre	Probable	Neutral	Probable	Poco probable	Probable	Poco probable	Probable	Probable
p021713	2013-08-27	41	Hombre	Muy probable	Muy probable	Neutral	Neutral	Poco probable	Poco probable	Muy probable	Probable
p021714	2013-08-27	23	Hombre	Probable	Muy probable	Improbable	Improbable	Poco probable	Poco probable	Muy probable	Probable
p021715	2013-09-05	35	Hombre	Neutral	Muy probable	Neutral	Muy probable	Muy probable	Muy probable	Muy probable	Neutral
p021717	2013-09-07	27	Hombre	Probable	Probable	Probable	Muy probable	Probable	Probable	Muy probable	Probable
p021718	2013-09-07	42	Hombre	Muy probable	Muy probable	Muy probable	Muy probable	Muy probable	Muy probable	Muy probable	Muy probable
P021719	2013-09-09	19	Hombre	Poco probable	Probable	Poco probable	Probable	Probable	Poco probable	Muy probable	Probable
P021720	2013-09-10	23	Hombre	Poco probable	Muy probable	Neutral	Neutral	Probable	Neutral	Muy probable	Poco probable
P021721	2013-09-10	26	Hombre	Improbable	Muy probable	Improbable	Improbable	Improbable	Muy probable	Improbable	Improbable
P021722	2013-09-10	42	Hombre	Muy probable	Muy probable	Neutral	Probable	Neutral	Neutral	Muy probable	Muy probable
P021723	2013-09-10	21	Hombre	Muy probable	Probable	Neutral	Poco probable	Neutral	Neutral	Neutral	Muy probable
P021724	2013-09-10	23	Hombre	Improbable	Poco probable	Poco probable	Poco probable	Improbable	Poco probable	Improbable	Improbable
p021726	2013-09-11	25	Hombre	Muy probable	Probable	Probable	Probable	Neutral	Probable	Muy probable	Probable
P021727	2013-09-23	29	Hombre	Poco probable	Muy probable	Poco probable	Poco probable	Probable	Poco probable	Muy probable	Probable
P021728	2013-09-25	22	Hombre	Probable	Muy probable	Probable	Probable	Neutral	Probable	Muy probable	Probable
P021729	2013-09-25	20	Hombre	Probable	Probable	Probable	Probable	Probable	Probable	Probable	Probable
P021730	2013-09-26	34	Hombre	Probable	Muy probable	Muy probable	Poco probable	Probable	Muy probable	Probable	Muy probable
p021734	2013-10-02	19	Hombre	Probable	Muy probable	Poco probable	Probable	Muy probable	Muy probable	Neutral	Improbable
P021735	2013-10-03	42	Hombre	Probable	Probable	Poco probable	Poco probable	Poco probable	Poco probable	Probable	Probable
p021736	2013-10-04	20	Hombre	Probable	Probable	Poco probable	Poco probable	Probable	Improbable	Probable	Improbable
P021737	2013-10-09	28	Hombre	Muy probable	Improbable	Improbable	Improbable	Improbable	Improbable	Muy probable	Muy probable
P021738	2013-10-10	37	Hombre	Muy probable	Muy probable	Improbable	Improbable	Improbable	Improbable	Muy probable	Muy probable
p021739	2013-10-11	25	Hombre	Probable	Probable	Probable	Probable	Probable	Probable	Probable	Probable
P021740	2013-10-14	36	Hombre	Probable	Muy probable	Probable	Probable	Probable	Muy probable	Probable	Probable
P021741	2013-10-14	22	Hombre	Muy probable	Muy probable	Probable	Muy probable	Muy probable	Probable	Muy probable	Muy probable
P021742	2013-10-15	29	Hombre	Probable	Muy probable	Improbable	Improbable	Improbable	Improbable	Muy probable	Neutral
P021743	2013-10-15	22	Hombre	Muy probable	Muy probable	Poco probable	Poco probable	Improbable	Poco probable	Muy probable	Muy probable
P021744	2013-10-16	23	Hombre	Neutral	Muy probable	Muy probable	Probable	Probable	Probable	Probable	Probable
P021745	2013-10-17	27	Hombre	Probable	Muy probable	Improbable	Improbable	Probable	Probable	Probable	Neutral
P021746	2013-10-19	23	Hombre	Probable	Muy probable	Poco probable	Poco probable	Poco probable	Poco probable	Muy probable	Probable
P021748	2013-10-21	32	Hombre	Neutral	Neutral	Muy probable	Neutral	Neutral	Neutral	Neutral	Neutral
P021749	2013-10-21	18	Hombre	Muy probable	Muy probable	Poco probable	Poco probable	Poco probable	Poco probable	Muy probable	Neutral
P021750	2013-10-21	33	Hombre	Neutral	Muy probable	Neutral	Neutral	Poco probable	Poco probable	Muy probable	Poco probable
P021751	2013-10-21	25	Hombre	Probable	Probable	Probable	Probable	Probable	Probable	Muy probable	Probable
P021752	2013-10-21	33	Hombre	Muy probable	Muy probable	Poco probable	Poco probable	Poco probable	Poco probable	Muy probable	Muy probable
p021754	2013-10-22	19	Hombre	Probable	Muy probable	Probable	Probable	Probable	Probable	Muy probable	Probable
p021755	2013-10-23	21	Hombre	Muy probable	Muy probable	Poco probable	Poco probable	Poco probable	Poco probable	Probable	Probable
P021756	2013-10-23	42	Hombre	Probable	Muy probable	Poco probable	Poco probable	Improbable	Poco probable	Muy probable	Probable
p021757	2013-10-23	36	Hombre	Poco probable	Muy probable	Probable	Poco probable	Probable	Poco probable	Muy probable	Probable
p021759	2013-10-24	21	Hombre	Muy probable	Muy probable	Poco probable	Poco probable	Poco probable	Poco probable	Muy probable	Probable
P021762	2013-10-30	22	Hombre	Neutral	Probable	Probable	Probable	Neutral	Neutral	Poco probable	Poco probable
P021763	2013-11-06	23	Hombre	Probable	Muy probable	Probable	Poco probable	Neutral	Poco probable	Neutral	Probable
p021764	2013-11-09	24	Hombre	Probable	Probable	Probable	Probable	Probable	Probable	Probable	Probable
P021765	2013-11-13	28	Hombre	Probable	Neutral	Probable	Neutral	Neutral	Probable	Probable	Neutral
P021766	2013-11-13	28	Hombre	Muy probable	Probable	Probable	Probable	Probable	Probable	Poco probable	Poco probable
P021767	2013-11-14	21	Hombre	Probable	Probable	Probable	Probable	Probable	Probable	Probable	Probable
P021768	2013-11-14	25	Hombre	Probable	Probable	Probable	Probable	Probable	Probable	Probable	Probable
P021769	2013-11-15	31	Hombre	Probable	Probable	Muy probable	Probable	Neutral	Poco probable	Poco probable	Poco probable
P021770	2013-11-15	19	Hombre	Muy probable	Muy probable	Muy probable	Probable	Probable	Probable	Poco probable	Neutral
P021771	2013-11-18	21	Hombre	Probable	Muy probable	Poco probable	Poco probable	Poco probable	Improbable	Muy probable	Probable
P021772	2013-11-18	22	Hombre	Muy probable	Muy probable	Probable	Probable	Probable	Muy probable	Probable	Probable
P021773	2013-11-19	28	Hombre	Poco probable	Muy probable	Neutral	Poco probable	Neutral	Probable	Muy probable	Neutral
P021774	2013-11-22	21	Hombre	Poco probable	Neutral	Poco probable	Improbable	Probable	Muy probable	Probable	Probable
P021775	2013-11-25	30	Hombre	Probable	Poco probable	Probable	Poco probable	Neutral	Probable	Probable	Probable
P021776	2013-11-26	37	Hombre	Neutral	Neutral	Neutral	Neutral	Probable	Probable	Neutral	Probable
P021777	2013-11-25	23	Hombre	Probable	Probable	Poco probable	Improbable	Improbable	Improbable	Probable	Neutral
P021778	2013-11-26	26	Hombre	Poco probable	Muy probable	Improbable	Neutral	Neutral	Improbable	Muy probable	Probable
P021779	2013-11-27	20	Hombre	Probable	Muy probable	Neutral	Probable	Muy probable	Probable	Muy probable	Probable
P021780	2013-11-27	29	Hombre	Poco probable	Poco probable	Neutral	Poco probable	Neutral	Poco probable	Probable	Muy probable
P021781	2013-11-27	25	Hombre	Probable	Neutral	Poco probable	Probable	Muy probable	Probable	Probable	Neutral
P021782	2013-11-28	19	Hombre	Neutral	Probable	Poco probable	Neutral	Poco probable	Improbable	Muy probable	Poco probable
P021783	2013-11-28	22	Hombre	Probable	Probable	Probable	Probable	Probable	Probable	Probable	Probable
P021784	2013-11-29	21	Hombre	Poco probable	Poco probable	Neutral	Neutral	Poco probable	Poco probable	Muy probable	Muy probable
p021785	2013-12-02	30	Hombre	Poco probable	Muy probable	Neutral	Neutral	Improbable	Improbable	Neutral	Probable
p021786	2013-12-02	50	Hombre	Muy probable	Muy probable	Probable	Probable	Probable	Probable	Muy probable	Muy probable
P021787	2013-12-02	37	Hombre	Muy probable	Muy probable	Poco probable	Poco probable	Poco probable	Poco probable	Muy probable	Muy probable
P021788	2013-12-03	21	Hombre	Neutral	Muy probable	Probable	Muy probable	Probable	Neutral	Probable	Neutral
P021789	2013-12-03	23	Hombre	Probable	Muy probable	Poco probable	Poco probable	Poco probable	Poco probable	Muy probable	Probable
P021790	2013-12-04	24	Hombre	Probable	Poco probable	Probable	Poco probable	Poco probable	Poco probable	Poco probable	Probable
P021792	2013-12-09	31	Hombre	Probable	Probable	Poco probable	Poco probable	Poco probable	Muy probable	Probable	Muy probable
P021793	2013-12-09	20	Hombre	Probable	Poco probable	Poco probable	Poco probable	Probable	Probable	Muy probable	Probable
P021794	2013-12-09	22	Hombre	Muy probable	Muy probable	Improbable	Probable	Poco probable	Poco probable	Muy probable	Muy probable
P021795	2013-12-09	21	Hombre	Probable	Muy probable	Muy probable	Probable	Probable	Muy probable	Muy probable	Probable
P021796	2013-12-11	26	Hombre	Muy probable	Probable	Probable	Muy probable	Muy probable	Probable	Probable	Muy probable
P021797	2013-12-11	36	Hombre	Probable	Neutral	Poco probable	Probable	Probable	Probable	Probable	Neutral
P021798	2013-12-12	36	Hombre	Poco probable	Muy probable	Muy probable	Probable	Probable	Probable	Muy probable	Poco probable
P021799	2013-12-13	20	Hombre	Probable	Muy probable	Neutral	Poco probable	Poco probable	Improbable	Muy probable	Probable
P021800	2013-08-28	31	Hombre	Probable	Muy probable	Probable	Improbable	Improbable	Improbable	Muy probable	Neutral
P021801	2013-08-28	37	Hombre	Poco probable	Probable	Probable	Neutral	Poco probable	Probable	Probable	Probable
P021802	2013-08-28	33	Hombre	Improbable	Probable	Neutral	Probable	Neutral	Neutral	Probable	Improbable
P021806	2013-09-04	32	Hombre	Probable	Muy probable	Poco probable	Probable	Poco probable	Probable	Probable	Poco probable
P021807	2013-09-04	40	Hombre	Probable	Muy probable	Muy probable	Poco probable	Probable	Muy probable	Muy probable	Muy probable
P021812	2013-09-10	19	Hombre	Probable	Muy probable	Probable	Probable	Probable	Probable	Poco probable	Probable
P021814	2013-09-11	19	Hombre	Muy probable	Probable	Poco probable	Poco probable	Improbable	Probable	Muy probable	Muy probable
P021815	2013-09-11	20	Hombre	Muy probable	Muy probable	Neutral	Neutral	Neutral	Neutral	Probable	Neutral
P021816	2013-09-12	33	Hombre	Probable	Probable	Probable	Probable	Probable	Probable	Muy probable	Probable
P021817	2013-09-12	34	Hombre	Muy probable	Probable	Probable	Probable	Probable	Probable	Muy probable	Muy probable
P021821	2013-09-16	36	Hombre	Improbable	Probable	Poco probable	Improbable	Improbable	Poco probable	Muy probable	Improbable
P021822	2013-09-19	41	Hombre	Probable	Improbable	Improbable	Poco probable	Improbable	Improbable	Improbable	Improbable
P021826	2013-09-20	38	Hombre	Improbable	Probable	Poco probable	Probable	Probable	Probable	Probable	Improbable
P021827	2013-09-20	34	Hombre	Probable	Muy probable	Poco probable	Poco probable	Improbable	Poco probable	Probable	Probable
P021828	2013-09-20	33	Hombre	Poco probable	Probable	Improbable	Improbable	Poco probable	Improbable	Neutral	Poco probable
P021829	2013-10-07	53	Hombre	Neutral	Neutral	Neutral	Neutral	Neutral	Neutral	Neutral	Neutral
P021829	2013-09-24	31	Hombre	Probable	Muy probable	Neutral	Probable	Muy probable	Probable	Poco probable	Poco probable
P021832	2013-09-27	19	Hombre	Poco probable	Muy probable	Probable	Probable	Poco probable	Improbable	Probable	Neutral
P021833	2013-09-27	29	Hombre	Probable	Muy probable	Probable	Probable	Probable	Probable	Muy probable	Probable
P021834	2013-09-27	47	Hombre	Muy probable	Muy probable	Probable	Muy probable	Probable	Muy probable	Muy probable	Probable
P021836	2013-10-02	40	Hombre	Poco probable	Probable	Probable	Neutral	Poco probable	Improbable	Probable	Poco probable
P021838	2013-10-02	27	Hombre	Muy probable	Muy probable	Probable	Probable	Neutral	Neutral	Neutral	Neutral
P021842	2013-10-03	41	Hombre	Probable	Probable	Probable	Probable	Probable	Probable	Probable	Probable
P021843	2013-10-04	46	Hombre	Poco probable	Poco probable	Probable	Muy probable	Improbable	Neutral	Probable	Neutral
P021844	2013-10-04	45	Hombre	Probable	Neutral	Poco probable	Neutral	Improbable	Improbable	Probable	Improbable
P021847	2013-10-07	42	Hombre	Probable	Muy probable	Improbable	Improbable	Neutral	Poco probable	Probable	Probable
P021848	2013-10-09	42	Hombre	Probable	Probable	Poco probable	Muy probable	Probable	Poco probable	Probable	Poco probable
P021849	2013-10-09	26	Hombre	Probable	Probable	Probable	Probable	Improbable	Probable	Probable	Probable
P021850	2013-10-09	33	Hombre	Muy probable	Muy probable	Neutral	Probable	Probable	Neutral	Probable	Probable
P021851	2013-10-09	42	Hombre	Probable	Probable	Probable	Probable	Improbable	Improbable	Probable	Probable
P021853	2013-10-14	35	Hombre	Poco probable	Improbable	Probable	Poco probable	Poco probable	Probable	Probable	Poco probable
P021855	2013-10-14	45	Hombre	Poco probable	Probable	Muy probable	Probable	Probable	Muy probable	Muy probable	Poco probable
P021856	2013-10-15	27	Hombre	Neutral	Muy probable	Poco probable	Probable	Probable	Probable	Muy probable	Poco probable
P021858	2013-10-15	29	Hombre	Probable	Probable	Probable	Probable	Improbable	Probable	Probable	Poco probable
P021860	2013-10-16	43	Hombre	Muy probable	Probable	Probable	Probable	Muy probable	Muy probable	Probable	Improbable
P021862	2013-10-16	38	Hombre	Improbable	Probable	Probable	Poco probable	Poco probable	Probable	Probable	Poco probable
P021863	2013-10-17	21	Hombre	Poco probable	Muy probable	Muy probable	Poco probable	Poco probable	Muy probable	Muy probable	Poco probable
P021866	2013-10-17	44	Hombre	Improbable	Probable	Probable	Poco probable	Poco probable	Poco probable	Probable	Poco probable
P021869	2013-10-18	27	Hombre	Probable	Muy probable	Improbable	Improbable	Probable	Probable	Probable	Improbable
P021870	2013-10-21	29	Hombre	Improbable	Muy probable	Improbable	Improbable	Improbable	Improbable	Muy probable	Improbable
P021873	2013-10-22	40	Hombre	Probable	Muy probable	Poco probable	Poco probable	Poco probable	Improbable	Muy probable	Poco probable
P021874	2013-10-22	33	Hombre	Probable	Probable	Probable	Probable	Poco probable	Poco probable	Probable	Probable
P021876	2013-10-23	26	Hombre	Probable	Probable	Poco probable	Probable	Poco probable	Probable	Probable	Probable
P021877	2013-10-23	22	Hombre	Improbable	Muy probable	Probable	Muy probable	Neutral	Poco probable	Muy probable	Improbable
P021878	2013-10-24	70	Hombre	Probable	Muy probable	Poco probable	Poco probable	Poco probable	Poco probable	Probable	Probable
P021879	2013-10-24	46	Hombre	Probable	Probable	Probable	Neutral	Improbable	Muy probable	Probable	Neutral
P021881	2013-10-24	47	Hombre	Probable	Muy probable	Muy probable	Probable	Probable	Muy probable	Muy probable	Probable
P021883	2013-10-24	21	Hombre	Improbable	Improbable	Improbable	Muy probable	Improbable	Improbable	Muy probable	Probable
P021884	2013-10-25	22	Hombre	Poco probable	Probable	Probable	Probable	Improbable	Improbable	Muy probable	Poco probable
P021885	2013-10-25	24	Hombre	Poco probable	Poco probable	Muy probable	Probable	Poco probable	Poco probable	Probable	Probable
P021886	2013-10-25	29	Hombre	Muy probable	Muy probable	Improbable	Improbable	Improbable	Improbable	Muy probable	Probable
P021887	2013-10-29	23	Hombre	Poco probable	Probable	Poco probable	Neutral	Poco probable	Poco probable	Probable	Improbable
P021891	2013-10-30	28	Hombre	Muy probable	Poco probable	Poco probable	Poco probable	Improbable	Poco probable	Muy probable	Improbable
P021892	2013-10-30	45	Hombre	Improbable	Muy probable	Muy probable	Muy probable	Muy probable	Muy probable	Muy probable	Improbable
P021893	2013-10-31	28	Hombre	Poco probable	Poco probable	Poco probable	Poco probable	Poco probable	Poco probable	Poco probable	Probable
P021895	2013-11-04	44	Hombre	Muy probable	Probable	Poco probable	Poco probable	Poco probable	Poco probable	Poco probable	Probable
P021896	2013-11-05	21	Hombre	Improbable	Improbable	Probable	Probable	Improbable	Probable	Probable	Probable
P021897	2013-11-05	24	Hombre	Muy probable	Muy probable	Neutral	Poco probable	Neutral	Muy probable	Probable	Neutral
P021899	2013-11-07	23	Hombre	Poco probable	Muy probable	Poco probable	Poco probable	Improbable	Poco probable	Muy probable	Poco probable
P021900	2013-11-07	35	Hombre	Probable	Probable	Probable	Probable	Improbable	Improbable	Probable	Poco probable
P021901	2013-11-07	25	Hombre	Muy probable	Muy probable	Muy probable	Muy probable	Muy probable	Muy probable	Muy probable	Muy probable
P021903	2013-11-11	42	Hombre	Neutral	Poco probable	Probable	Neutral	Neutral	Probable	Probable	Probable
P021906	2013-11-13	27	Hombre	Muy probable	Muy probable	Probable	Muy probable	Probable	Muy probable	Muy probable	Probable
P021907	2013-11-14	19	Hombre	Poco probable	Probable	Probable	Poco probable	Probable	Probable	Neutral	Probable
P021908	2013-11-14	40	Hombre	Neutral	Muy probable	Neutral	Neutral	Neutral	Probable	Muy probable	Neutral
P021909	2013-11-14	27	Hombre	Probable	Muy probable	Muy probable	Probable	Muy probable	Muy probable	Muy probable	Neutral
P021910	2013-11-14	27	Hombre	Muy probable	Muy probable	Poco probable	Poco probable	Probable	Probable	Probable	Poco probable
P021912	2013-11-15	37	Hombre	Muy probable	Muy probable	Probable	Probable	Probable	Probable	Muy probable	Muy probable
P021913	2013-11-15	29	Hombre	Poco probable	Probable	Neutral	Neutral	Poco probable	Poco probable	Muy probable	Neutral
P021914	2013-11-15	25	Hombre	Probable	Muy probable	Probable	Muy probable	Muy probable	Probable	Muy probable	Probable
P021916	2013-11-18	39	Hombre	Probable	Muy probable	Muy probable	Probable	Probable	Muy probable	Probable	Muy probable
P021917	2013-11-19	22	Hombre	Neutral	Muy probable	Neutral	Neutral	Neutral	Neutral	Muy probable	Neutral
P021918	2013-11-19	34	Hombre	Neutral	Probable	Probable	Neutral	Neutral	Probable	Probable	Neutral
P021919	2013-11-19	24	Hombre	Neutral	Muy probable	Neutral	Neutral	Poco probable	Poco probable	Muy probable	Poco probable
P021920	2013-11-19	31	Hombre	Poco probable	Muy probable	Neutral	Probable	Neutral	Poco probable	Neutral	Poco probable
P021921	2013-11-19	31	Hombre	Muy probable	Muy probable	Muy probable	Muy probable	Muy probable	Muy probable	Muy probable	Muy probable
P021922	2013-11-21	21	Hombre	Neutral	Neutral	Neutral	Neutral	Neutral	Poco probable	Neutral	Neutral
P021923	2013-11-25	37	Hombre	Probable	Muy probable	Poco probable	Neutral	Neutral	Poco probable	Muy probable	Probable
P021924	2013-11-25	43	Hombre	Neutral	Probable	Neutral	Neutral	Neutral	Neutral	Neutral	Neutral
P021925	2013-11-25	24	Hombre	Improbable	Muy probable	Muy probable	Probable	Probable	Muy probable	Muy probable	Improbable
P021926	2013-11-26	34	Hombre	Muy probable	Muy probable	Muy probable	Muy probable	Poco probable	Muy probable	Muy probable	Poco probable
P021927	2013-11-26	25	Hombre	Probable	Probable	Muy probable	Neutral	Neutral	Muy probable	Probable	Probable
P021928	2013-11-26	31	Hombre	Neutral	Muy probable	Neutral	Neutral	Neutral	Neutral	Muy probable	Poco probable
P021929	2013-11-28	50	Hombre	Poco probable	Probable	Neutral	Poco probable	Poco probable	Neutral	Muy probable	Neutral
P021930	2013-11-28	37	Hombre	Neutral	Muy probable	Muy probable	Neutral	Poco probable	Muy probable	Muy probable	Neutral
P021931	2013-11-28	33	Hombre	Improbable	Probable	Neutral	Poco probable	Neutral	Poco probable	Neutral	Improbable
P021933	2013-11-29	29	Hombre	Muy probable	Muy probable	Muy probable	Muy probable	Muy probable	Muy probable	Muy probable	Muy probable
P021934	2013-12-02	38	Hombre	Poco probable	Muy probable	Neutral	Probable	Poco probable	Poco probable	Probable	Improbable
P021935	2013-12-02	39	Hombre	Neutral	Muy probable	Probable	Poco probable	Poco probable	Poco probable	Muy probable	Neutral
P021936	2013-12-03	38	Hombre	Improbable	Poco probable	Neutral	Poco probable	Poco probable	Poco probable	Muy probable	Poco probable
P021937	2013-12-03	22	Hombre	Improbable	Muy probable	Muy probable	Improbable	Improbable	Muy probable	Muy probable	Improbable
P021938	2013-12-05	26	Hombre	Poco probable	Probable	Poco probable	Improbable	Improbable	Poco probable	Neutral	Poco probable
P021940	2013-12-06	53	Hombre
P021941	2013-12-11	26	Hombre	Neutral	Muy probable	Probable	Poco probable	Neutral	Improbable	Muy probable	Poco probable
P021942	2013-12-11	23	Hombre	Improbable	Muy probable	Muy probable	Improbable	Improbable	Muy probable	Muy probable	Improbable
P021945	2014-01-18	27	Hombre	Probable	Muy probable	Neutral	Neutral	Probable	Neutral	Probable	Poco probable
P021946	2014-01-18	27	Hombre	Poco probable	Muy probable	Muy probable	Probable	Muy probable	Muy probable	Muy probable	Neutral
P021953	2014-01-17	41	Hombre	Muy probable	Muy probable	Muy probable	Muy probable	Muy probable	Muy probable	Muy probable	Muy probable
P021955	2014-01-17	46	Hombre	Poco probable	Muy probable	Neutral	Poco probable	Probable	Neutral	Muy probable	Poco probable
P021956	2014-01-17	47	Hombre	Improbable	Poco probable	Probable	Improbable	Poco probable	Poco probable	Neutral	Improbable
P021957	2014-01-20	23	Hombre	Neutral	Muy probable	Probable	Probable	Probable	Probable	Muy probable	Neutral
P021958	2014-01-20	43	Hombre	Neutral	Neutral	Neutral	Neutral	Neutral	Neutral	Neutral	Neutral
P021959	2014-01-22	33	Hombre	Poco probable	Poco probable	Poco probable	Poco probable	Poco probable	Poco probable	Muy probable	Muy probable
P021960	2014-01-22	46	Hombre	Probable	Muy probable	Probable	Muy probable	Muy probable	Probable	Muy probable	Probable
P021961	2014-01-22	33	Hombre	Neutral	Muy probable	Neutral	Neutral	Neutral	Neutral	Muy probable	Neutral
P021965	2014-01-23	23	Hombre	Probable	Muy probable	Probable	Probable	Poco probable	Probable	Muy probable	Probable
P021966	2014-01-24	43	Hombre	Poco probable	Muy probable	Probable	Neutral	Poco probable	Probable	Probable	Poco probable
P021968	2014-01-27	22	Hombre	Neutral	Muy probable	Muy probable	Probable	Probable	Probable	Muy probable	Poco probable
P021969	2014-01-27	48	Hombre	Neutral	Muy probable	Muy probable	Probable	Probable	Muy probable	Muy probable	Probable
P021970	2014-01-27	37	Hombre	Muy probable	Muy probable	Muy probable	Probable	Probable	Probable	Muy probable	Muy probable
P021972	2014-01-28	20	Hombre	Neutral	Poco probable	Neutral	Poco probable	Neutral	Probable	Poco probable	Poco probable
P021973	2014-01-29	19	Hombre	Improbable	Muy probable	Improbable	Improbable	Improbable	Improbable	Improbable	Improbable
P021977	2014-01-30	42	Hombre	Poco probable	Muy probable	Probable	Poco probable	Poco probable	Neutral	Muy probable	Poco probable
P021978	2014-01-30	40	Hombre	Improbable	Muy probable	Muy probable	Improbable	Improbable	Muy probable	Muy probable	Improbable
P021979	2014-01-30	23	Hombre	Probable	Muy probable	Improbable	Probable	Probable	Muy probable	Muy probable	Improbable
P021982	2014-01-31	30	Hombre	Neutral	Muy probable	Poco probable	Neutral	Neutral	Neutral	Muy probable	Poco probable
P021984	2014-01-31	21	Hombre	Muy probable	Muy probable	Muy probable	Muy probable	Muy probable	Muy probable	Muy probable	Muy probable
P021985	2014-02-04	23	Hombre	Neutral	Muy probable	Neutral	Neutral	Poco probable	Poco probable	Probable	Neutral
P021986	2014-02-04	35	Hombre	Muy probable	Muy probable	Muy probable	Muy probable	Muy probable	Probable	Muy probable	Probable
P021987	2014-02-04	29	Hombre	Probable	Muy probable	Muy probable	Poco probable	Improbable	Improbable	Probable	Improbable
P021988	2014-02-05	42	Hombre	Poco probable	Neutral	Improbable	Improbable	Improbable	Improbable	Probable	Improbable
P021989	2014-02-05	55	Hombre	Neutral	Neutral	Neutral	Neutral	Neutral	Neutral	Neutral	Neutral
P021990	2014-02-05	34	Hombre	Neutral	Probable	Probable	Neutral	Poco probable	Probable	Muy probable	Probable
P021991	2014-02-05	21	Hombre	Muy probable	Neutral	Muy probable	Probable	Muy probable	Neutral	Improbable	Muy probable
P021992	2014-02-10	44	Hombre	Probable	Muy probable	Muy probable	Probable	Probable	Muy probable	Muy probable	Muy probable
P021993	2014-02-10	29	Hombre	Poco probable	Probable	Neutral	Neutral	Poco probable	Poco probable	Muy probable	Poco probable
P021994	2014-02-10	26	Hombre	Neutral	Muy probable	Neutral	Poco probable	Poco probable	Poco probable	Probable	Poco probable
P021995	2014-02-10	34	Hombre	Neutral	Neutral	Neutral	Neutral	Neutral	Neutral	Neutral	Neutral
P021997	2014-02-11	39	Hombre	Neutral	Probable	Neutral	Neutral	Improbable	Poco probable	Muy probable	Neutral
P021998	2014-02-11	24	Hombre	Neutral	Neutral	Neutral	Neutral	Poco probable	Poco probable	Poco probable	Neutral
P022131	2014-01-29	27	Hombre	Poco probable	Muy probable	Neutral	Neutral	Neutral	Poco probable	Probable	Neutral
P022132	2014-01-29	23	Hombre	Improbable	Neutral	Muy probable	Improbable	Improbable	Muy probable	Poco probable	Improbable
P022133	2014-01-29	28	Hombre	Improbable	Improbable	Neutral	Poco probable	Improbable	Poco probable	Probable	Improbable
P022134	2014-01-29	20	Hombre	Improbable	Improbable	Probable	Probable	Improbable	Probable	Improbable	Improbable
P022135	2014-01-29	23	Hombre	Probable	Muy probable	Probable	Poco probable	Poco probable	Probable	Poco probable	Poco probable
P022136	2014-01-29	18	Hombre	Probable	Probable	Probable	Probable	Probable	Probable	Probable	Probable
P022137	2014-01-29	41	Hombre	Improbable	Neutral	Neutral	Muy probable	Probable	Probable	Probable	Probable
P022138	2014-01-29	35	Hombre	Neutral	Probable	Probable	Neutral	Neutral	Probable	Probable	Probable
P022142	2014-01-29	17	Hombre	Neutral	Muy probable	Probable	Neutral	Neutral	Probable	Probable	Neutral
P022143	2014-01-29	27	Hombre	Muy probable	Probable	Probable	Probable	Probable	Probable	Muy probable	Muy probable
P022144	2014-01-29	34	Hombre	Probable	Probable	Probable	Probable	Poco probable	Probable	Probable	Probable
P022145	2014-01-29	24	Hombre	Muy probable	Probable	Muy probable	Muy probable	Probable	Muy probable	Muy probable	Muy probable
P022148	2014-01-29	27	Hombre	Muy probable	Improbable	Muy probable	Muy probable	Muy probable	Muy probable	Muy probable	Muy probable
P022149	2014-01-29	41	Hombre	Muy probable	Muy probable	Muy probable	Muy probable	Muy probable	Muy probable	Muy probable	Poco probable
P022151	2014-02-05	26	Hombre	Muy probable	Muy probable	Muy probable	Muy probable	Muy probable	Muy probable	Muy probable	Muy probable
P022152	2014-02-05	20	Hombre	Probable	Poco probable	Neutral	Probable	Neutral	Neutral	Poco probable	Probable
P022153	2014-02-05	52	Hombre	Probable	Poco probable	Probable	Poco probable	Probable	Probable	Poco probable	Probable
P022154	2014-02-05	22	Hombre	Poco probable	Probable	Probable	Poco probable	Improbable	Probable	Neutral	Poco probable
P022155	2014-02-05	41	Hombre	Poco probable	Muy probable	Poco probable	Poco probable	Poco probable	Poco probable	Muy probable	Probable
P022156	2014-02-05	22	Hombre	Muy probable	Poco probable	Probable	Muy probable	Neutral	Neutral	Neutral	Muy probable
P022157	2014-02-05	30	Hombre	Muy probable	Improbable	Muy probable	Muy probable	Muy probable	Improbable	Muy probable	Improbable
P022158	2014-02-05	22	Hombre	Probable	Poco probable	Neutral	Muy probable	Poco probable	Muy probable	Muy probable	Muy probable
P022160	2014-02-05	21	Hombre	Muy probable	Poco probable	Probable	Muy probable	Muy probable	Poco probable	Muy probable	Neutral
P022161	2014-02-05	18	Hombre	Muy probable	Probable	Muy probable	Neutral	Muy probable	Neutral	Neutral	Muy probable
P022162	2014-02-05	23	Hombre	Neutral	Poco probable	Muy probable	Probable	Poco probable	Improbable	Poco probable	Neutral
P022163	2014-02-05	37	Hombre	Muy probable	Muy probable	Muy probable	Muy probable	Muy probable	Muy probable	Muy probable	Muy probable
P022164	2014-02-05	25	Hombre	Probable	Probable	Neutral	Probable	Neutral	Probable	Probable	Probable
P022165	2014-02-05	27	Hombre	Probable	Probable	Probable	Probable	Probable	Probable	Probable	Probable
P022166	2014-02-05	29	Hombre	Neutral	Probable	Improbable	Improbable	Probable	Improbable	Probable	Poco probable
P022167	2014-02-05	42	Hombre	Probable	Muy probable	Muy probable	Muy probable	Probable	Muy probable	Muy probable	Probable
P022168	2014-02-05	21	Hombre	Neutral	Muy probable	Muy probable	Muy probable	Muy probable	Muy probable	Muy probable	Muy probable
P022169	2014-02-05	28	Hombre	Poco probable	Probable	Muy probable	Neutral	Muy probable	Muy probable	Poco probable	Muy probable
P022171	2014-02-05	23	Hombre	Probable	Probable	Probable	Probable	Poco probable	Improbable	Improbable	Improbable
P022181	2014-03-12	20	Hombre	Muy probable	Muy probable	Muy probable	Muy probable	Muy probable	Muy probable	Muy probable	Muy probable
P022182	2014-03-12	47	Hombre	Probable	Neutral	Muy probable	Probable	Muy probable	Muy probable	Probable	Probable
P022183	2014-03-12	21	Hombre	Muy probable	Probable	Muy probable	Probable	Muy probable	Probable	Probable	Muy probable
P022184	2014-03-12	31	Hombre	Poco probable	Muy probable	Improbable	Improbable	Improbable	Improbable	Muy probable	Poco probable
P022185	2014-03-12	28	Hombre	Probable	Probable	Probable	Probable	Probable	Probable	Probable	Probable
P022200	2013-12-13	24	Hombre	Probable	Probable	Poco probable	Neutral	Neutral	Poco probable	Probable	Probable
P022201	2013-12-13	25	Hombre	Muy probable	Muy probable	Neutral	Poco probable	Probable	Poco probable	Poco probable	Poco probable
P022202	2013-12-16	25	Hombre	Probable	Muy probable	Muy probable	Probable	Probable	Muy probable	Muy probable	Probable
p022203	2013-12-17	22	Hombre	Poco probable	Poco probable	Probable	Poco probable	Poco probable	Poco probable	Probable	Poco probable
p022204	2013-12-18	22	Hombre	Muy probable	Muy probable	Improbable	Improbable	Improbable	Improbable	Improbable	Probable
P022205	2014-01-09	26	Hombre	Probable	Muy probable	Neutral	Poco probable	Improbable	Poco probable	Poco probable	Probable
P022206	2014-01-09	22	Hombre	Probable	Muy probable	Neutral	Poco probable	Poco probable	Poco probable	Probable	Muy probable
P022207	2014-01-14	33	Hombre	Muy probable	Muy probable	Poco probable	Poco probable	Poco probable	Poco probable	Muy probable	Muy probable
P022208	2014-01-17	20	Hombre	Muy probable	Muy probable	Probable	Probable	Probable	Probable	Probable	Probable
P022209	2014-01-22	28	Hombre	Improbable	Poco probable	Neutral	Improbable	Improbable	Improbable	Probable	Poco probable
p022210	2014-10-27	21	Hombre	Probable	Probable	Probable	Probable	Probable	Probable	Probable	Probable
P022211	2014-01-28	29	Hombre	Probable	Muy probable	Poco probable	Probable	Poco probable	Poco probable	Probable	Poco probable
P022212	2014-01-28	36	Hombre	Probable	Probable	Probable	Probable	Probable	Probable	Probable	Probable
p022213	2014-01-29	43	Hombre	Neutral	Probable	Poco probable	Poco probable	Probable	Poco probable	Probable	Poco probable
p022214	2014-01-29	23	Hombre	Neutral	Muy probable	Muy probable	Probable	Muy probable	Muy probable	Muy probable	Probable
p022215	2014-01-29	23	Hombre	Muy probable	Muy probable	Neutral	Neutral	Poco probable	Muy probable	Poco probable	Poco probable
p022216	2014-02-03	25	Hombre	Neutral	Probable	Probable	Neutral	Muy probable	Muy probable	Neutral	Probable
P022217	2014-02-03	31	Hombre	Neutral	Muy probable	Neutral	Muy probable	Neutral	Neutral	Probable	Probable
P022218	2014-02-04	19	Hombre	Probable	Muy probable	Poco probable	Poco probable	Poco probable	Poco probable	Muy probable	Probable
P022219	2014-02-06	28	Hombre	Improbable	Muy probable	Improbable	Improbable	Improbable	Improbable	Poco probable	Improbable
P022220	2014-02-17	24	Hombre	Muy probable	Muy probable	Improbable	Improbable	Improbable	Improbable	Muy probable	Muy probable
P022221	2014-02-17	25	Hombre	Improbable	Muy probable	Probable	Probable	Neutral	Poco probable	Improbable	Poco probable
P022222	2014-02-17	25	Hombre	Probable	Probable	Probable	Poco probable	Poco probable	Probable	Neutral	Neutral
P022223	2014-02-17	33	Hombre	Muy probable	Muy probable	Probable	Probable	Neutral	Poco probable	Poco probable	Poco probable
p022224	2014-02-18	21	Hombre	Neutral	Muy probable	Poco probable	Poco probable	Probable	Probable	Probable	Probable
p022225	2014-02-18	31	Hombre	Poco probable	Probable	Neutral	Probable	Probable	Neutral	Probable	Neutral
P022226	2014-02-19	31	Hombre	Muy probable	Muy probable	Probable	Muy probable	Probable	Probable	Probable	Muy probable
P022227	2014-03-07	21	Hombre	Muy probable	Probable	Poco probable	Poco probable	Neutral	Poco probable	Neutral	Muy probable
P022228	2014-03-11	21	Hombre	Probable	Probable	Probable	Probable	Probable	Probable	Probable	Probable
p022229	2014-03-12	32	Hombre	Poco probable	Muy probable	Poco probable	Neutral	Neutral	Poco probable	Probable	Poco probable
p022230	2014-03-13	24	Hombre	Improbable	Probable	Improbable	Improbable	Muy probable	Improbable	Muy probable	Probable
p022231	2014-03-21	38	Hombre	Poco probable	Muy probable	Poco probable	Muy probable	Probable	Poco probable	Muy probable	Probable
P021652	2014-01-15	25	Trans	Probable	Probable	Probable	Probable	Probable	Probable	Probable	Probable
P021653	2014-01-15	25	Trans	Neutral	Muy probable	Probable	Improbable	Improbable	Neutral	Poco probable	Improbable
P021654	2014-01-15	29	Trans	Probable	Probable	Probable	Muy probable	Probable	Probable	Muy probable	Probable
P021655	2014-01-15	18	Trans	Neutral	Muy probable	Improbable	Improbable	Improbable	Improbable	Probable	Improbable
P021656	2014-01-15	24	Trans	Probable	Probable	Probable	Probable	Probable	Probable	Probable	Probable
P021661	2014-01-15	33	Trans	Muy probable	Probable	Poco probable	Probable	Probable	Probable	Probable	Muy probable
P021663	2014-01-15	24	Trans	Probable	Probable	Probable	Probable	Probable	Probable	Probable	Probable
P021664	2014-01-15	29	Trans	Probable	Probable	Probable	Muy probable	Improbable	Poco probable	Probable	Probable
P021673	2014-01-22	24	Trans	Improbable	Improbable	Poco probable	Improbable	Improbable	Improbable	Improbable	Improbable
P021674	2014-01-22	18	Trans	Poco probable	Improbable	Probable	Probable	Probable	Probable	Improbable	Improbable
P021675	2014-01-22	19	Trans	Poco probable	Muy probable	Muy probable	Poco probable	Poco probable	Probable	Poco probable	Improbable
P021679	2014-01-22	25	Trans	Muy probable	Muy probable	Muy probable	Muy probable	Muy probable	Muy probable	Muy probable	Muy probable
P021686	2014-02-05	26	Trans	Neutral	Muy probable	Probable	Poco probable	Poco probable	Poco probable	Improbable	Improbable
P021687	2014-02-05	18	Trans	Neutral	Probable	Probable	Probable	Improbable	Improbable	Improbable	Improbable
p021725	2013-09-11	28	Trans	Probable	Probable	Probable	Probable	Probable	Probable	Probable	Probable
P021731	2013-09-30	22	Trans	Neutral	Probable	Neutral	Probable	Neutral	Probable	Probable	Neutral
P021732	2013-10-02	23	Trans	Muy probable	Probable	Poco probable	Poco probable	Poco probable	Muy probable	Muy probable	Probable
p021733	2013-10-02	25	Trans	Poco probable	Probable	Probable	Probable	Improbable	Improbable	Muy probable	Probable
P021747	2013-10-21	21	Trans	Poco probable	Probable	Probable	Poco probable	Poco probable	Poco probable	Poco probable	Poco probable
P021753	2013-10-22	31	Trans	Muy probable	Muy probable	Improbable	Improbable	Improbable	Improbable	Muy probable	Probable
p021758	2013-10-24	30	Trans	Poco probable	Poco probable	Poco probable	Poco probable	Poco probable	Poco probable	Poco probable	Poco probable
P021760	2013-10-25	25	Trans	Probable	Probable	Poco probable	Probable	Probable	Probable	Poco probable	Poco probable
P021761	2013-10-25	20	Trans	Probable	Poco probable	Probable	Probable	Probable	Probable	Probable	Muy probable
P021803	2013-09-02	29	Trans	Probable	Probable	Probable	Probable	Probable	Probable	Neutral	Probable
P021804	2013-09-02	37	Trans	Muy probable	Probable	Poco probable	Poco probable	Muy probable	Poco probable	Poco probable	Probable
P021805	2013-09-02	29	Trans	Poco probable	Muy probable	Poco probable	Poco probable	Poco probable	Improbable	Muy probable	Probable
P021808	2013-09-05	18	Trans	Poco probable	Muy probable	Poco probable	Poco probable	Muy probable	Probable	Muy probable	Poco probable
P021809	2013-09-05	28	Trans	Poco probable	Muy probable	Poco probable	Neutral	Probable	Probable	Probable	Probable
P021810	2013-09-09	31	Trans	Probable	Muy probable	Neutral	Neutral	Probable	Neutral	Muy probable	Probable
P021811	2013-09-10	46	Trans	Poco probable	Muy probable	Probable	Poco probable	Poco probable	Poco probable	Probable	Probable
P021813	2013-09-11	37	Trans	Probable	Muy probable	Improbable	Neutral	Neutral	Improbable	Probable	Muy probable
P021818	2013-09-16	36	Trans	Probable	Probable	Probable	Probable	Probable	Probable	Probable	Probable
P021819	2013-09-16	51	Trans	Probable	Probable	Muy probable	Muy probable	Probable	Probable	Muy probable	Muy probable
P021820	2013-09-16	45	Trans	Probable	Probable	Improbable	Improbable	Probable	Neutral	Probable	Neutral
P021823	2013-09-19	35	Trans	Probable	Probable	Probable	Probable	Probable	Muy probable	Probable	Probable
P021824	2013-09-20	35	Trans	Improbable	Muy probable	Probable	Improbable	Improbable	Probable	Muy probable	Improbable
P021825	2013-09-20	28	Trans	Probable	Probable	Improbable	Improbable	Improbable	Improbable	Improbable	Improbable
P021830	2013-09-24	39	Trans	Probable	Muy probable	Improbable	Poco probable	Improbable	Improbable	Neutral	Improbable
P021831	2013-09-25	32	Trans	Probable	Probable	Probable	Improbable	Probable	Neutral	Probable	Probable
P021835	2013-10-01	46	Trans	Muy probable	Muy probable	Probable	Muy probable	Probable	Neutral	Muy probable	Neutral
P021837	2013-10-02	43	Trans	Probable	Probable	Probable	Muy probable	Probable	Muy probable	Muy probable	Probable
P021839	2013-10-03	57	Trans	Probable	Probable	Probable	Neutral	Neutral	Probable	Probable	Improbable
P021840	2013-10-03	41	Trans	Probable	Probable	Improbable	Improbable	Probable	Poco probable	Probable	Probable
P021841	2013-10-03	37	Trans	Neutral	Poco probable	Probable	Poco probable	Poco probable	Poco probable	Probable	Poco probable
P021845	2013-10-04	18	Trans	Muy probable	Muy probable	Probable	Poco probable	Poco probable	Probable	Muy probable	Poco probable
P021852	2013-10-10	51	Trans	Neutral	Neutral	Neutral	Neutral	Neutral	Neutral	Muy probable	Neutral
P021854	2013-10-14	45	Trans	Probable	Probable	Poco probable	Probable	Probable	Poco probable	Probable	Poco probable
P021857	2013-10-15	41	Trans	Improbable	Muy probable	Poco probable	Poco probable	Poco probable	Poco probable	Poco probable	Poco probable
P021859	2013-10-16	33	Trans	Probable	Muy probable	Poco probable	Improbable	Poco probable	Poco probable	Probable	Poco probable
P021861	2013-10-16	38	Trans	Poco probable	Probable	Poco probable	Probable	Probable	Poco probable	Probable	Probable
P021864	2013-10-17	37	Trans	Neutral	Neutral	Probable	Neutral	Poco probable	Neutral	Poco probable	Poco probable
P021865	2013-10-17	28	Trans	Poco probable	Probable	Muy probable	Muy probable	Neutral	Probable	Muy probable	Muy probable
P021867	2013-10-18	22	Trans	Improbable	Improbable	Probable	Poco probable	Poco probable	Poco probable	Probable	Probable
P021868	2013-10-18	38	Trans	Probable	Muy probable	Poco probable	Poco probable	Poco probable	Improbable	Probable	Probable
P021871	2013-10-22	36	Trans	Improbable	Neutral	Improbable	Muy probable	Improbable	Improbable	Neutral	Improbable
P021872	2013-10-22	23	Trans	Improbable	Improbable	Poco probable	Improbable	Improbable	Improbable	Probable	Improbable
P021875	2013-10-22	33	Trans	Neutral	Muy probable	Neutral	Neutral	Neutral	Neutral	Muy probable	Neutral
P021880	2013-10-24	39	Trans	Muy probable	Muy probable	Muy probable	Muy probable	Poco probable	Improbable	Probable	Poco probable
P021882	2013-10-24	42	Trans	Improbable	Probable	Probable	Probable	Probable	Improbable	Probable	Improbable
P021888	2013-10-29	45	Trans	Improbable	Muy probable	Improbable	Improbable	Improbable	Muy probable	Muy probable	Improbable
P021889	2013-10-29	25	Trans	Poco probable	Probable	Improbable	Probable	Neutral	Poco probable	Muy probable	Poco probable
P021890	2013-10-30	26	Trans	Improbable	Muy probable	Neutral	Improbable	Improbable	Poco probable	Muy probable	Poco probable
P021894	2013-11-04	25	Trans	Probable	Muy probable	Neutral	Muy probable	Muy probable	Neutral	Muy probable	Poco probable
P021898	2013-11-06	27	Trans	Improbable	Muy probable	Improbable	Probable	Improbable	Poco probable	Probable	Poco probable
P021902	2013-11-11	42	Trans	Probable	Probable	Probable	Neutral	Neutral	Probable	Probable	Probable
P021904	2013-11-12	23	Trans	Neutral	Muy probable	Neutral	Neutral	Neutral	Neutral	Probable	Poco probable
P021905	2013-11-12	42	Trans	Poco probable	Poco probable	Probable	Poco probable	Poco probable	Poco probable	Probable	Poco probable
P021911	2013-11-14	55	Trans	Probable	Probable	Neutral	Improbable	Poco probable	Neutral	Probable	Neutral
P021915	2013-11-18	46	Trans	Neutral	Muy probable	Muy probable	Muy probable	Neutral	Muy probable	Muy probable	Muy probable
P021932	2013-11-29	18	Trans	Poco probable	Probable	Neutral	Neutral	Poco probable	Poco probable	Muy probable	Neutral
P021939	2013-12-05	40	Trans	Muy probable	Muy probable	Improbable	Muy probable	Improbable	Muy probable	Muy probable	Improbable
P021943	2013-12-11	31	Trans	Neutral	Muy probable	Probable	Probable	Neutral	Probable	Probable	Probable
P021944	2013-12-11	31	Trans	Probable	Muy probable	Probable	Neutral	Poco probable	Probable	Muy probable	Neutral
P021947	2014-01-15	51	Trans	Poco probable	Muy probable	Poco probable	Poco probable	Poco probable	Poco probable	Muy probable	Muy probable
P021948	2014-01-16	37	Trans	Muy probable	Muy probable	Muy probable	Muy probable	Poco probable	Muy probable	Muy probable	Poco probable
P021949	2014-01-16	57	Trans	Improbable	Muy probable	Poco probable	Improbable	Improbable	Poco probable	Muy probable	Improbable
P021950	2014-01-16	40	Trans	Poco probable	Poco probable	Poco probable	Poco probable	Poco probable	Poco probable	Poco probable	Poco probable
P021951	2014-01-16	38	Trans	Probable	Muy probable	Muy probable	Neutral	Neutral	Muy probable	Muy probable	Probable
P021952	2014-01-17	29	Trans	Improbable	Muy probable	Improbable	Improbable	Improbable	Improbable	Muy probable	Improbable
P021954	2014-01-17	40	Trans	Poco probable	Muy probable	Neutral	Neutral	Poco probable	Probable	Muy probable	Poco probable
P021962	2014-01-23	25	Trans	Neutral	Muy probable	Neutral	Neutral	Neutral	Neutral	Probable	Poco probable
P021963	2014-01-23	21	Trans	Neutral	Probable	Probable	Probable	Neutral	Probable	Probable	Neutral
P021964	2014-01-23	35	Trans	Poco probable	Muy probable	Neutral	Neutral	Neutral	Poco probable	Muy probable	Improbable
P021967	2014-01-27	46	Trans	Muy probable	Muy probable	Muy probable	Muy probable	Muy probable	Muy probable	Muy probable	Muy probable
P021971	2014-01-28	45	Trans	Neutral	Muy probable	Muy probable	Muy probable	Neutral	Muy probable	Muy probable	Muy probable
P021974	2014-01-29	18	Trans	Poco probable	Poco probable	Neutral	Poco probable	Neutral	Poco probable	Neutral	Neutral
P021975	2014-01-29	32	Trans	Poco probable	Poco probable	Neutral	Poco probable	Improbable	Improbable	Poco probable	Poco probable
P021976	2014-01-29	39	Trans	Muy probable	Muy probable	Neutral	Neutral	Neutral	Neutral	Muy probable	Muy probable
P021980	2014-01-31	32	Trans	Poco probable	Neutral	Neutral	Neutral	Neutral	Neutral	Neutral	Poco probable
P021981	2014-01-31	31	Trans	Probable	Muy probable	Probable	Neutral	Neutral	Probable	Muy probable	Probable
P021983	2014-01-31	35	Trans	Probable	Probable	Probable	Muy probable	Probable	Neutral	Muy probable	Improbable
P021996	2014-02-10	42	Trans	Poco probable	Poco probable	Poco probable	Poco probable	Poco probable	Poco probable	Poco probable	Poco probable
P021999	2014-02-11	39	Trans	Muy probable	Muy probable	Muy probable	Muy probable	Muy probable	Muy probable	Muy probable	Muy probable
P022147	2014-01-29	23	Trans	Probable	Muy probable	Probable	Probable	Probable	Probable	Muy probable	Probable
P022159	2014-02-05	22	Trans	Poco probable	Probable	Muy probable	Muy probable	Probable	Muy probable	Muy probable	Probable
P022170	2014-02-05	19	Trans	Neutral	Muy probable	Probable	Probable	Poco probable	Poco probable	Improbable	Improbable
P022172	2014-03-12	34	Trans	Poco probable	Muy probable	Poco probable	Muy probable	Muy probable	Probable	Poco probable	Poco probable
P022173	2014-03-12	28	Trans	Probable	Probable	Probable	Probable	Probable	Probable	Probable	Probable
P022174	2014-03-12	22	Trans	Poco probable	Probable	Probable	Poco probable	Poco probable	Poco probable	Probable	Poco probable
P022175	2014-03-12	28	Trans	Poco probable	Muy probable	Muy probable	Muy probable	Poco probable	Muy probable	Muy probable	Poco probable
P022176	2014-03-12	22	Trans	Probable	Poco probable	Probable	Improbable	Neutral	Muy probable	Poco probable	Poco probable
P022177	2014-03-12	20	Trans	Probable	Muy probable	Probable	Muy probable	Muy probable	Muy probable	Muy probable	Probable
P022178	2014-03-12	28	Trans	Probable	Muy probable	Muy probable	Probable	Muy probable	Muy probable	Muy probable	Muy probable
P022179	2014-03-12	28	Trans	Probable	Probable	Probable	Probable	Probable	Probable	Probable	Probable
P022180	2014-03-12	25	Trans	Probable	Muy probable	Probable	Probable	Muy probable	Probable	Muy probable	Probable

## Sheet: Conjoint survey key
Test Scenario title included in patient data	Test Attributes
	Test Type	Blood Draw Method	Number of Blood Draws	Cost	Time to Result	Potential for False Positive
one	Rapid	Finger prick	One	S/.12	One Week	No
two	Laboratory	Finger prick	One	Free	20 Minutes	No
three	Rapid	Venipuncture	One	Free	One Week	Yes
four	Laboratory	Venipuncture	One	S/.12	20 Minutes	Yes
five	Rapid	Finger prick	Two	S/.12	20 Minutes	Yes
six	Laboratory	Finger prick	Two	Free	One Week	Yes
seven	Rapid	Venipuncture	Two	Free	20 Minutes	No
eight	Laboratory	Venipuncture	Two	S/.12	One Week	No
NOTES:	Rapid=Point of care			S/.12 is approximately $4
